# Supplementary material for: Performance of Graphene/Polydimethylsiloxane Surfaces against S. aureus and P. aeruginosa Single- and Dual-Species Biofilms
Source: Nanomaterials (Basel). 2022 Jan 22;12(3):355. doi: 10.3390/nano12030355 (PMC8839372; doi:10.3390/nano12030355)
Supplement: Supplementary file 1 [file nanomaterials-12-00355-s001.zip]

Archive with 1 entries (1 files):
- nanomaterials-1556672-supplementary.pdf
